# Supplementary material for: Formulation of Nano/Micro-Carriers Loaded with an Enriched Extract of Coffee Silverskin: Physicochemical Properties, In Vitro Release Mechanism and In Silico Molecular Modeling
Source: Pharmaceutics. 2022 Jan 4;14(1):112. doi: 10.3390/pharmaceutics14010112 (PMC8781543; doi:10.3390/pharmaceutics14010112)
Supplement: Supplementary file 1 [file pharmaceutics-14-00112-s001.zip]

Archive with 1 entries (1 files):
- pharmaceutics-1477025-supplementary.pdf
